# Supplementary material for: Importin α3 Is Tolerant to Nuclear Localization Signal Chirality
Source: Int J Mol Sci. 2025 Aug 13;26(16):7818. doi: 10.3390/ijms26167818 (PMC12386367; doi:10.3390/ijms26167818)
Supplement: Supplementary file 1 [file ijms-26-07818-s001.zip]

Archive with 1 entries (1 files):
- ijms-3769299-supplementary.pdf
